# Supplementary material for: A fast algorithm for determining bounds and accurate approximate p-values of the rank product statistic for replicate experiments
Source: BMC Bioinformatics. 2014 Nov 21;15(1):367. doi: 10.1186/s12859-014-0367-1 (PMC4245829; doi:10.1186/s12859-014-0367-1)
Supplement: Additional file 6: — Rankprodbounds. A .zip file providing the code of the algorithm implemented in R. [file 12859_2014_367_MOESM6_ESM.zip]

Archive with 1 entries (1 files):
- 1857144210135244_add2.r
