# Supplementary material for: A fast algorithm for determining bounds and accurate approximate p-values of the rank product statistic for replicate experiments
Source: BMC Bioinformatics. 2014 Nov 21;15(1):367. doi: 10.1186/s12859-014-0367-1 (PMC4245829; doi:10.1186/s12859-014-0367-1)
Supplement: Additional file 6: — Rankprodbounds. A .zip file providing the code of the algorithm implemented in R. [file 12859_2014_367_MOESM6_ESM.zip › 1857144210135244_add2.r]

# rankprodbounds
#
# Description
#
# This function computes bounds on the p-value for rank products.
#
# Usage
#
# rankprodbounds(rho,n,k,Delta = c('lower','upper','geometric'))
#
# Arguments
#
# rho     a vector of integers corresponding to the rank products for which one wishes to
#         compute the p-value.
# n       the number of molecules.
# k       the number of replicates.
# Delta   a character string indicating whether an upper bound ('upper'), lower bound
#         ('lower'), or geometric approximation ('geometric') should be computed.
#
# Value
#
# A vector of p-values, one for each rank product.
#
# Details
#
# The exact p-value is guaranteed to be in between the lower and the upper bound. The
# geometric mean of the two bounds can be used as an approximation. Each bound is a piecewise
# continuous function of the rank product. The different pieces each have an analytic form,
# the parameters of which can be computed recursively.
#
# Note
#
# This implementation closely follows the description in Heskes, Eisinga, Breitling:
# "A fast algorithm for determining bounds and accurate approximate p-values of the
# rank product statistic for replicate experiments", BMC Bioinformatics, referred to 
# below to as HEB. More specifically, this R function corresponds to the recursive variant, 
# sketched as pseudocode in the additional material of HEB.

rankprodbounds <- function(rho,n,k,Delta){
  
  # INPUT HANDLING
  
  if(any(rho > n^k) || any(rho < 1)) stop('rho out of bounds')
  
  if(is.numeric(Delta) == FALSE) {
    if(Delta == 'geometric') {
      temp1 <- rankprodbounds(rho,n,k,'upper')
      temp2 <- rankprodbounds(rho,n,k,'lower')
      pvalue <- sqrt(temp1*temp2)   # geometric mean of upper and lower bound
      return(pvalue)
    }
    else {
      Delta <- switch(Delta,
        upper = 1,        # for computing upper bound
        lower = 0)        # for computing lower bound
    }
  }

  
  # COMPUTE INTERVALS THAT CONTAIN THE RANK PRODUCTS

  logn <- log(n)
  allj <- ceiling(-(log(rho)/logn)+k)   # index specifying the interval that contains rho 
  minj <- min(allj)                     # lowest interval index
  maxj <- max(allj)                     # highest interval index

  
  # INITIALIZE PARAMETERS

  param <- matrix(list(), nrow=k+1, ncol=maxj+1)
  for(i in 1:(k+1)){
	  for(j in 1:(maxj+1)){
		  param[[i,j]] <- list(a=c(),b=c(),c=c(),d=c(),e=c())
	  }
  }
  
  # param is a matrix of lists; each element of param is a list with values for the parameters
  # a through e, which correspond to the parameters alpha through epsilon in HEB;
  # specifially, param[[i+1,j+1]]$a corresponds to alpha_{i,j} in HEB, etc, where the offset
  # of 1 is introduced to be able to represent, for example, alpha_{0,0};
  # a, b, and c can be vectors (with possibly different lengths for different i and j),
  # d and e are scalars
  
  
  # COMPUTE PARAMETERS

  for(j in minj:maxj){
    param <- updateparam(param,n,k,j,Delta)
  }
  
  # call to the function updateparam which recursively computes all parameters that are needed
  # to calculate the p-value for a rank product rho that lies in the interval with index j

  
  # COMPUTE RANK PRODUCTS GIVEN PARAMETERS
  
  k1 <- 1+k
  G <- rep(0,length(rho))   # G is a vector of the same length as rho,
                            # for each rho bounding the number of rank products 
  for(j in minj:maxj) {
    j1 <- 1+j
    iii <- which(allj == j)         # indices of all rank products that fall in interval j:
                                    # bounds for these rank products can be computed with
                                    # the same set of parameters                                    
    thisrho <- rho[iii]
    thisparam <- param[[k1,j1]]
    thisG <- thisparam$e
    if(j != 0) {
      nrho <- length(thisrho)
      nterms <- length(thisparam$a)
      thisG <- thisG + thisparam$d*thisrho
      d1 <- matrix(thisparam$c) %*% thisrho
      d2 <- matrix(rep(log(thisrho),nterms),nrow=nterms,byrow=TRUE) -
        t(matrix(rep(logn*(k-j+thisparam$b),nrho),nrow=nrho,byrow=TRUE))
      d3 <- t(matrix(rep(thisparam$a,nrho),nrow=nrho,byrow=TRUE)) 
      thisG <- thisG + colSums(d1*(d2^d3))
    }
    # the 10 lines above implement equation (8) in HEB
    G[iii] <- thisG
  }

  pvalue <- G/n^k
  return(pvalue)
}

###############################
#
# updateparam
#
# Description
#
# This subroutine updates the current set of parameters to make sure that the parameters
# corresponding to k replicates and the j'th interval are included.
#
# Arguments
#
# param   a matrix of lists, where each element of param is a list with values for the
#         parameters a through e; these parameters specify the functional form of the bound;
#         a, b, and c are all vectors of unknown length, d and e are scalars.
# n       the number of molecules.
# k       the number of replicates for which we need to compute the corresponding parameters.
# j       the index of the interval for which we need to compute the corresponding parameters.
# Delta   0 for the lower bound and 1 for the upper bound.
#
# Value
#
# A possibly updated set of parameters, at least including those corresponding to (k,j).
#
# Details
# 
# This subroutine make sure that the parameters corresponding to k replicates and a rank product
# within the j'th interval are included. If they already are (because calculated before), it
# does not compute anything. Otherwise, it recursively computes all parameters
# that are needed to arrive at the parameters for (k,j).
#
# Note
#
# This implementation closely follows HEB, in particular equations (9) through (11).

updateparam <- function(param,n,k,j,Delta) {

  k1 <- 1+k
  j1 <- 1+j
  
  if(length(param[[k1,j1]]$e) == 0) {  # apparently empty, so needs to be calculated
    
    if(j == 0) {   # initializing G_{k0}
      
      param[[k1,j1]]$e <- n^k
      param[[k1,j1]]$d <- 0
      # the 2 lines above implement equation (11) in HEB

    }
    else {
      k0 <- k1-1
      j0 <- j1-1
      param <- updateparam(param,n,k-1,j-1,Delta)
            # checking that the parameters for (k-1,j-1) that are needed to compute the
            # parameters for (k,j) are indeed available; if not, they are themselves computed
      param00 = param[[k0,j0]]
      newa0 = param00$a+1
      newb0 = param00$b
      newc0 = param00$c/newa0
      param11 = param00
      # the 5 lines above predefine some parameters common to equations (9) and (10) in HEB
    
      if(k == j){ # updates for G_{kk}
    
        param11$e <- (1-Delta)*(1-param00$e)
        param11$d <- Delta*param00$d+param00$e
        param11$a <- c(1,param00$a,newa0)
        param11$b <- c(0,param00$b,newb0)
        param11$c <- c(param00$d,Delta*param00$c,newc0)
        # the 5 lines above implement equation (10) in HEB
      }
      else {  # updates for G_{kj}, j < k
        param <- updateparam(param,n,k-1,j,Delta)
          # checking that the parameters for (k-1,j) that are needed to compute the
          # parameters for (k,j) are indeed available; if not, they are themselves computed
        param01 <- param[[k0,j1]]
      
        logn <- log(n)
        lognnkj <- (k-j)*logn
        newa1 <- param01$a+1
        newa <- c(newa0,newa1)
        newb <- c(newb0,param01$b)
        newc <- c(newc0,-param01$c/newa1)
        param11$e <- n*param01$e + (Delta-1)*(param00$e-param01$e)
        lognminb <- c(-1*param00$b * logn,(1-param01$b)*logn)
        param11$d <- Delta*param00$d + (1-Delta)*param01$d/n + 
          (param00$e-param01$e)/exp(lognnkj) - 
            sum(newc*(lognminb^newa))
        param11$a <- c(1,1,param00$a,param01$a,newa)
        param11$b <- c(0,1,param00$b,param01$b,newb)
        param11$c <- c(param00$d,-param01$d,
                        Delta*param00$c,(1-Delta)*param01$c/n,newc)
        # the 15 lines above implement equation (9) in HEB
      }
    param[[k1,j1]] <- makeunique(param11)
    # although not strictly necessary, the a, b and c vectors can possibly be shortened by
    # restricting oneselves to unique combinations of a and b values
    }
  }
  return(param)
}

###############################
#
# makeunique
#
# Description
#
# This subroutine updates the parameters for a specific number of replicates and interval
# such that it contains only unique combinations of the parameters a and b.
#
# Arguments
#
# param   a single list with values for the parameters a through e; these parameters
#         specify the functional form of the bound; a, b, and c are all vectors of
#         unknown length, d and e are scalars.
# 
# Value
#
# A possibly updated and then more concise set of parameters containing only unique
# combinations of the parameters a and b.
#
# Details
#
# While updating the vectors a and b, one may end up with the exact same combinations of
# a and b. Given the functional form of the bound, the representation can then be made more
# concise by simply adding the corresponding elements of c.
  
makeunique <- function(param) {
  
  ab <- t(rbind(param$a,param$b))
  uniqueab <- unique(ab)
  nunique <- dim(uniqueab)[1]
  param$a <- t(uniqueab[,1])
  param$b <- t(uniqueab[,2])
  newc <- rep(0,nunique)
  for(i in 1:nunique) {
    iii <- intersect(which(ab[,1]==uniqueab[i,1]),which(ab[,2]==uniqueab[i,2]))
    newc[i] <- sum(param$c[iii])  
  }
  param$c <- newc
  
  return(param)
  
}
